# Supplementary material for: The transcriptional regulation of the human angiotensinogen gene after high-fat diet is haplotype-dependent: Novel insights into the gene-regulatory networks and implications for human hypertension
Source: PLoS One. 2017 May 3;12(5):e0176373. doi: 10.1371/journal.pone.0176373 (PMC5415177; doi:10.1371/journal.pone.0176373)
Supplement: S1 File — (XLSX) [file pone.0176373.s006.xlsx]

## Sheet:  Raw Data Points for Figs 1-5
		Figure 1A							Figure 1B
		hAGT mRNA expression in the Adipose tissue of TG mice							hAGT mRNA expression in the Liver tissue of TG mice
		Haplotype	Treatment	fold expression					Haplotype	Treatment	fold expression
		Hap I	HFD	15.7401					Hap I	HFD	4.51422
		Hap I	HFD	8.79007					Hap I	HFD	5.64449
		Hap I	HFD	13.1262					Hap I	HFD	5.72466
		Hap I	HFD	8.50243					Hap I	HFD	11.1215
		Hap II	HFD	0.925866					Hap II	HFD	1.38268
		Hap II	HFD	3.35863					Hap II	HFD	1.21559
		Hap II	HFD	1.5555					Hap II	HFD	1.18825
		Hap II	HFD	2.94216					Hap II	HFD	2.54345
		Hap I	CD	2.08612					Hap I	CD	2.23262
		Hap I	CD	2.41141					Hap I	CD	0.860768
		Hap I	CD	1.24822					Hap I	CD	0.856155
		Hap I	CD	1.83703					Hap I	CD	1.82003
		Hap II	CD	1.27004					Hap II	CD	0.813465
		Hap II	CD	0.442232					Hap II	CD	1.08698
		Hap II	CD	1.53674					Hap II	CD	0.813512
		Hap II	CD	1.15859					Hap II	CD	1.39019
		Figure 1C							Figure 1D
		mAGT mRNA expression in the Adipose tissue of TG mice							mAGT mRNA expression in the Liver tissue of TG mice
		Haplotype	Treatment	fold expression					Haplotype	Treatment	fold expression
		Hap I	HFD	2.18502					Hap I	HFD	2.30009
		Hap I	HFD	1.5381					Hap I	HFD	2.77234
		Hap I	HFD	1.30568					Hap I	HFD	2.59836
		Hap I	HFD	2.10806					Hap I	HFD	1.39172
		Hap II	HFD	1.64332					Hap II	HFD	1.42658
		Hap II	HFD	0.974938					Hap II	HFD	2.29166
		Hap II	HFD	2.338					Hap II	HFD	2.21063
		Hap II	HFD	2.45099					Hap II	HFD	1.60477
		Hap I	CD	1.06695					Hap I	CD	0.928246
		Hap I	CD	1.28713					Hap I	CD	1.40938
		Hap I	CD	1.35472					Hap I	CD	0.671731
		Hap I	CD	0.664074					Hap I	CD	1.26916
		Hap II	CD	1.58914					Hap II	CD	1.33322
		Hap II	CD	0.649509					Hap II	CD	0.660933
		Hap II	CD	0.848165					Hap II	CD	1.10584
		Hap II	CD	1.14228					Hap II	CD	1.02624
		Figure 3						Figure 3						Figure 3
		GR mRNA expression in the adipose tissue of TG mice						CEBPβ mRNA expression in the adipose tissue of TG mice						STAT3 mRNA expression in the adipose tissue of TG mice
		Haplotype	Treatment	fold expression				Haplotype	Treatment	fold expression				Haplotype	Treatment	fold expression
		Hap I	HFD	6.32365				Hap I	HFD	5.53591				Hap I	HFD	7.53318
		Hap I	HFD	9.59367				Hap I	HFD	5.75161				Hap I	HFD	6.6349
		Hap I	HFD	7.93128				Hap I	HFD	6.93979				Hap I	HFD	4.30846
		Hap I	HFD	7.91862				Hap I	HFD	6.68918				Hap I	HFD	6.26299
		Hap II	HFD	5.23039				Hap II	HFD	6.12061				Hap II	HFD	5.95556
		Hap II	HFD	8.02887				Hap II	HFD	5.05036				Hap II	HFD	5.06632
		Hap II	HFD	5.3627				Hap II	HFD	3.69938				Hap II	HFD	3.76539
		Hap II	HFD	5.44997				Hap II	HFD	3.75114				Hap II	HFD	5.56489
		Hap I	CD	0.80071				Hap I	CD	0.766204				Hap I	CD	0.920136
		Hap I	CD	1.16737				Hap I	CD	1.48186				Hap I	CD	0.963225
		Hap I	CD	1.5429				Hap I	CD	1.71675				Hap I	CD	1.67764
		Hap I	CD	1.60353				Hap I	CD	2.36416				Hap I	CD	1.38689
		Hap II	CD	1.06456				Hap II	CD	1.45044				Hap II	CD	0.869243
		Hap II	CD	1.44412				Hap II	CD	1.38206				Hap II	CD	1.43065
		Hap II	CD	0.650469				Hap II	CD	0.498855				Hap II	CD	0.80413
		Hap II	CD	1.51388				Hap II	CD	1.27441				Hap II	CD	0.970535
		Figure 3						Figure 3						Figure 3
		GR mRNA expression in the liver tissue of TG mice						CEBPβ mRNA expression in the liver tissue of TG mice						STAT3 mRNA expression in the liver tissue of TG mice
		Haplotype	Treatment	fold expression				Haplotype	Treatment	fold expression				Haplotype	Treatment	fold expression
		Hap I	HFD	13.2531				Hap I	HFD	9.40353				Hap I	HFD	9.08551
		Hap I	HFD	15.9768				Hap I	HFD	5.17411				Hap I	HFD	8.54939
		Hap I	HFD	5.64858				Hap I	HFD	7.73329				Hap I	HFD	8.55335
		Hap I	HFD	9.78243				Hap I	HFD	9.77249				Hap I	HFD	13.4389
		Hap II	HFD	8.59794				Hap II	HFD	8.43617				Hap II	HFD	9.43869
		Hap II	HFD	6.75789				Hap II	HFD	4.97296				Hap II	HFD	3.24425
		Hap II	HFD	6.99926				Hap II	HFD	5.03592				Hap II	HFD	6.07874
		Hap II	HFD	6.01971				Hap II	HFD	10.0135				Hap II	HFD	10.2447
		Hap I	CD	1.07205				Hap I	CD	1.4468				Hap I	CD	1.02222
		Hap I	CD	2.0309				Hap I	CD	1.03226				Hap I	CD	1.1043
		Hap I	CD	0.899874				Hap I	CD	0.952829				Hap I	CD	1.48884
		Hap I	CD	1.04986				Hap I	CD	1.38869				Hap I	CD	1.28289
		Hap II	CD	0.932062				Hap II	CD	0.774477				Hap II	CD	0.853565
		Hap II	CD	0.650008				Hap II	CD	1.02923				Hap II	CD	0.830883
		Hap II	CD	1.38298				Hap II	CD	1.04103				Hap II	CD	1.09989
		Hap II	CD	1.1935				Hap II	CD	1.20508				Hap II	CD	1.28196
		Figure 4A						Figure 4A						Figure 4A
		GR binding to -217 region in the adipose tissue of TG mice						CEBPβ binding to -217 region in the adipose tissue of TG mice						STAT3 binding to -217 region in the adipose tissue of TG mice
		Haplotype	Treatment	Relative fold expression				Haplotype	Treatment	Relative fold expression				Haplotype	Treatment	Relative fold expression
		Hap I	HFD	2.731				Hap I	HFD	1.982				Hap I	HFD	3.222
		Hap I	HFD	3.642				Hap I	HFD	2.52				Hap I	HFD	3.642
		Hap I	HFD	2.784				Hap I	HFD	2.692				Hap I	HFD	2.781
		Hap I	HFD	3.111				Hap I	HFD	2.885				Hap I	HFD	2.663
		Hap II	HFD	1.112				Hap II	HFD	1.707				Hap II	HFD	0.811
		Hap II	HFD	1.162				Hap II	HFD	0.722				Hap II	HFD	1.095
		Hap II	HFD	0.88				Hap II	HFD	0.92				Hap II	HFD	0.892
		Hap II	HFD	0.855				Hap II	HFD	1.311				Hap II	HFD	1.21
		Figure 4B						Figure 4B
		GR binding to -1329 region in the liver tissue of TG mice						CEBPβ bindingto -1329 region in the liver tissue of TG mice
		Haplotype	Treatment	Relative fold expression				Haplotype	Treatment	Relative fold expression
		Hap I	HFD	1.66				Hap I	HFD	1.372
		Hap I	HFD	1.876				Hap I	HFD	1.684
		Hap I	HFD	2.853				Hap I	HFD	1.193
		Hap I	HFD	1.981				Hap I	HFD	1.64
		Hap II	HFD	0.824				Hap II	HFD	0.5383
		Hap II	HFD	0.891				Hap II	HFD	0.3944
		Hap II	HFD	0.973				Hap II	HFD	0.442
		Hap II	HFD	1.323				Hap II	HFD	0.874
		Figure 5
		plasma AGT in TG mice
		Haplotype	Treatment	plasma AGT (ng/ml)
		Hap I	HFD	55.242
		Hap I	HFD	66.371
		Hap I	HFD	98.43
		Hap I	HFD	138.091
		Hap II	HFD	33.583
		Hap II	HFD	28.08
		Hap II	HFD	19.382
		Hap II	HFD	17.392
		Hap I	CD	22.444
		Hap I	CD	15.46
		Hap I	CD	9.28
		Hap I	CD	18.412
		Hap II	CD	6.311
		Hap II	CD	13.421
		Hap II	CD	9.133
		Hap II	CD	8.162
